# Supplementary material for: Transcriptomic Analysis Reveals Developmental Toxicity Induced by Environmentally Relevant Concentrations of Fenvalerate and Sulfamethoxazole in Embryo and Juvenile Marine Medaka (Oryzias melastigma, McClelland, 1839)
Source: Animals (Basel). 2025 Sep 22;15(18):2765. doi: 10.3390/ani15182765 (PMC12466638; doi:10.3390/ani15182765)
Supplement: Supplementary file 1 [file animals-15-02765-s001.zip]

Archive with 1 entries (1 files):
- animals-3830537-supplementary.pdf
